# Supplementary material for: CystiHuman: A model of human neurocysticercosis
Source: PLoS Comput Biol. 2022 May 19;18(5):e1010118. doi: 10.1371/journal.pcbi.1010118 (PMC9159625; doi:10.1371/journal.pcbi.1010118)
Supplement: S2 Data — (XLSX) [file pcbi.1010118.s006.xlsx]

## Sheet: Data Matapalo
Village	Parenchymal calcifications	Total
44	0	7
44	1	2
45	0	32
45	1	4
46	0	23
46	1	7
47	0	54
47	1	25
48	0	29
48	1	9
51	0	16
51	1	1
52	0	5
52	1	3

## Sheet: Glossary
Column title	Meaning	Codes
Village	Village	Village ID
Parenchymal calcifications	Has one or multiple parenchymal calcifications based on CT scan?	0 = No, 1 = Yes
Number	Number of cases	Integer
